# Supplementary material for: Investigation of the Impact of Saccharides on the Relative Activity of Trypsin and Catalase after Droplet and Spray Drying
Source: Pharmaceutics. 2023 Oct 21;15(10):2504. doi: 10.3390/pharmaceutics15102504 (PMC10609839; doi:10.3390/pharmaceutics15102504)
Supplement: Supplementary file 1 [file pharmaceutics-15-02504-s001.zip]

Archive with 1 entries (1 files):
- pharmaceutics-2662620-supplementary.pdf
